# Supplementary material for: Comparative Effect of Two Types of Physical Exercise for the Improvement of Exercise Capacity, Diastolic Function, Endothelial Function and Arterial Stiffness in Participants with Heart Failure with Preserved Ejection Fraction (ExIC-FEp Study): Protocol for a Randomized Controlled Trial
Source: J Clin Med. 2023 May 18;12(10):3535. doi: 10.3390/jcm12103535 (PMC10218785; doi:10.3390/jcm12103535)
Supplement: Supplementary file 1 [file jcm-12-03535-s001.zip]

Archive with 1 entries (1 files):
- jcm-2282641-supplementary.pdf
